# Supplementary material for: Costs Analysis of a Population Level Rabies Control Programme in Tamil Nadu, India
Source: PLoS Negl Trop Dis. 2014 Feb 27;8(2):e2721. doi: 10.1371/journal.pntd.0002721 (PMC3937306; doi:10.1371/journal.pntd.0002721)
Supplement: Supporting Information S6 — Calculations. (XLSX) [file pntd.0002721.s006.xlsx]

## Sheet: Human Interventions
Scenario #	Base Case Scenario	Scenario 2	Scenario 3	Scenario 4		Alternative values			Explanation
TN population	72138958	72138958	72138958	72138958
Dog bite OPD visits (per lakh populn)	1355.72	1355.72	1355.72	1355.72		1084.58	1626.86		(+ / - 20%)
No of OPD visits per patient	5	5	5	5		3
ID to IM ratio in TN	0.33	0.33	0.33	0.33		0	0.66	1	(Varying from Only IM regimen to only ID regimen)
Total ID vaccine requirement per patient (ml)	1	1	1	1
Wastage rate for ID ARV	0.3	0.3	0.3	0.3		0.15	0.45
Estd cost of procuring 1 ml vial of ID ARV	363	363	363	363		217.8	508.2	150	(+ / - 40% and and additional scenario)
Total IM vaccine requirement per patient (ml)	5	5	5	5
Wastage rate for IM ARV	0.3	0.3	0.3	0.3		0.15	0.45
Estd cost of procuring 1 ml vial of IM ARV	75	75	75	75		45	105	150
category 3 dog bites density as a % of total dog bites	0.63	0.63	0.63	0.63		0.33	0.5
Wastage rate for Igb	0.15	0.15	0.15	0.15		0.3	0.45
Estd cost of procuring 1500 IU of antisera	582	582	582	582		349.2	814.8
ARV procurement costs (INR)	2.17727e+07	2.17727e+07	2.17727e+07	2.17727e+07
Igb procurement costs (INR)	8.24766e+07	8.24766e+07	8.24766e+07	8.24766e+07
Program management costs	1.43884e+07	1.43884e+07	1.43884e+07	1.43884e+07
Total costs of ARV+ Igb program (INR)	1.18638e+08	1.18638e+08	1.18638e+08	1.18638e+08
Total costs of ARV program (INR)	3.61611e+07	3.61611e+07	3.61611e+07	3.61611e+07
Per capita costs of ARV+ Igb program (INR)	1.64457	1.64457	1.64457	1.64457
Per capita costs of ARV program (INR)	0.50127	0.50127	0.50127	0.50127
Per patient costs of ARV+ Igb program (INR)	606.531	606.531	606.531	606.531
Per patient costs of ARV program (INR)	184.872	184.872	184.872	184.872
Total costs of ARV+ Igb program (US$)	2.21616e+06	2.21616e+06	2.21616e+06	2.21616e+06
Total costs of ARV program (US$)	675491	675491	675491	675491
Per capita costs of ARV+ Igb program (US$)	0.0307207	0.0307207	0.0307207	0.0307207
Per capita costs of ARV program only (US$)	0.00936375	0.00936375	0.00936375	0.00936375
Per patient costs of ARV+ Igb program (US$)	11.33	11.33	11.33	11.33
Per patient costs of ARV program (US$)	3.45343	3.45343	3.45343	3.45343

## Sheet: Animal Interventions
Scenario #	Base Case Scenario	Scenario 2	Scenario 3	Scenario 4		Alternative values				Explanation
TN Urban popln	34949729	34949729	34949729	34949729
TN Rural popln	37189229	37189229	37189229	37189229
Urban dog density (per lakh humans)	2803	2803	2803	2803		2135	4238	5000		Other census
Rural dog density (per lakh humans)	2803	2803	2803	2803		2135	4238	5000		Other census
Coverage of Intervention	1	1	1	1		0.5	0.7
Male-Female Ratio	2.62	2.62	2.62	2.62		0.5	1	2	3	Livestock census (2004)
Vehicles reqd per lakh popln (Urban)	1	1	1	1
Vehicles reqd per lakh popln (Rural)	2	2	2	2
Cost of procuring 1 vehicle	400000	400000	400000	400000
Animal shed	257647	257647	257647	257647
Monthly salary of one driver	17176.5	17176.5	17176.5	17176.5
Monthly salary of one dog catcher	14084.7	14084.7	14084.7	14084.7
No of dog catchers per vehicle	3	3	3	3		2	6			Program managers
Vet expenses per male dog	103.059	103.059	103.059	103.059
Vet expenses per female dog	171.765	171.765	171.765	171.765
Paravet expenses per male dog	85.8823	85.8823	85.8823	85.8823
Paravet expenses per female dog	103.059	103.059	103.059	103.059
No of days of admission for male dogs	4	4	4	4		1	2			Program managers
No of days of admission for female dogs	7	7	7	7		1	2			Program managers
Medicine costs per male dogs	185	185	185	185		148	222			Program data, inflation adjusted
Medicine costs per female dogs	271	271	271	271		216.8	325.2			Program data, inflation adjusted
rate of food per dog per day	17.1765	17.1765	17.1765	17.1765		25	50			Program data, inflation adjusted
Miscellaneous costs per dog	34.3529	34.3529	34.3529	34.3529
Monthly electricity expenses	1717.65	1717.65	1717.65	1717.65
Training costs per lakh population	20000	20000	20000	20000		50000	100000			Program data, Assumption
Annual IEC expenses per lakh popln	85882.3	85882.3	85882.3	85882.3		50000	120000			Program data, Assumption
Dog enumeration / survey costs per lakh popln	50000	50000	50000	50000
Unit cost for ARV	30	30	30	30		10	75			Program managers
Cost of dog catching equipment	3435.29	3435.29	3435.29	3435.29
Ambulance running costs per KM	6.01176	6.01176	6.01176	6.01176		5.41059	6.61294			Program data, inflation adjusted
Daily distance to be covered (urban)	50	50	50	50
Daily distance to be covered Rural)	100	100	100	100
Capital costs for ABC/AR (per lakh Urban popln)	661082	661082	661082	661082
Capital costs for ABC/AR (per lakh Rural popln)	1.06452e+06	1.06452e+06	1.06452e+06	1.06452e+06
Capital Costs for Injectible AR (per lakh Urban popln)	403435	403435	403435	403435
Capital Costs for Injectible AR (per lakh Rural popln)	806871	806871	806871	806871
Capital Costs for Oral AR (per lakh Urban popln)	0	0	0	0
Capital Costs for Oral AR (per lakh Rural popln)	0	0	0	0
Annual fuel costs (per lakh Urban popln)	93783.5	93783.5	93783.5	93783.5
Annual drivers costs (per lakh Urban popln)	206118	206118	206118	206118
Annual costs of dog catchers (per lakh Urban popln)	507049	507049	507049	507049
Annual fees for vets (per lakh Urban popln)	342073	342073	342073	342073
Annual fees for paravets (per lakh Urban popln)	254028	254028	254028	254028
Annual medicines costs (per lakh Urban popln)	585146	585146	585146	585146
Annual ARV costs (per lakh Urban popln)	84090	84090	84090	84090
Annual costs for food for dogs (per lakh Urban popln)	232482	232482	232482	232482
Miscellaneous expenses (per lakh Urban popln)	96291.3	96291.3	96291.3	96291.3
Electricity/water supply (per lakh Urban popln)	20611.8	20611.8	20611.8	20611.8
Dog catching training (pooled for 4-5 teams) (per lakh Urban popln)	20000	20000	20000	20000
IEC (per lakh Urban popln)	85882.3	85882.3	85882.3	85882.3
Dog enumeration/survey costs (per lakh Urban popln)	50000	50000	50000	50000
Annual fuel costs (per lakh Rural popln)	375134	375134	375134	375134
Annual drivers costs (per lakh Rural popln)	412235	412235	412235	412235
Annual costs of dog catchers (per lakh Rural popln)	1.0141e+06	1.0141e+06	1.0141e+06	1.0141e+06
Annual fees for vets (per lakh Rural popln)	342073	342073	342073	342073
Annual fees for paravets (per lakh Rural popln)	254028	254028	254028	254028
Annual medicines costs (per lakh Rural popln)	585146	585146	585146	585146
Annual ARV costs (per lakh Rural popln)	84090	84090	84090	84090
Annual costs for food for dogs (per lakh Rural popln)	232482	232482	232482	232482
Miscellaneous expenses (per lakh Rural popln)	96291.3	96291.3	96291.3	96291.3
Electricity/water supply (per lakh Rural popln)	20611.8	20611.8	20611.8	20611.8
Dog catching training (pooled for 4-5 teams) (per lakh Rural popln)	20000	20000	20000	20000
IEC (per lakh Rural popln)	85882.3	85882.3	85882.3	85882.3
Dog enumeration/survey costs (per lakh Rural popln)	50000	50000	50000	50000
Recurrent total for ABC/AR (per lakh Urban popln)	2.57756e+06	2.57756e+06	2.57756e+06	2.57756e+06
Recurrent total for Injectible ARV (per lakh Urban popln)	1.06753e+06	1.06753e+06	1.06753e+06	1.06753e+06
Recurrent total for Oral ARV (per lakh Urban popln)	560485	560485	560485	560485
Recurrent total for ABC/AR (per lakh Rural popln)	3.57207e+06	3.57207e+06	3.57207e+06	3.57207e+06
Recurrent total for Injectible ARV (per lakh Rural popln)	2.06205e+06	2.06205e+06	2.06205e+06	2.06205e+06
Recurrent total for Oral ARV (per lakh Rural popln)	1.04795e+06	1.04795e+06	1.04795e+06	1.04795e+06
Capital costs for ABC/AR (Entire state)	6.26932e+08	6.26932e+08	6.26932e+08	6.26932e+08
Capital Costs for Injectible ARV (Entire state)	4.41068e+08	4.41068e+08	4.41068e+08	4.41068e+08
Capital Costs for Oral ARV (Entire state)	0	0	0	0
Annualized Capital costs for ABC/AR (Entire state)	1.25386e+08	1.25386e+08	1.25386e+08	1.25386e+08
Annualized Capital Costs for Injectible ARV (Entire state)	8.82137e+07	8.82137e+07	8.82137e+07	8.82137e+07
Annualized Capital Costs for Oral ARV (Entire state)	0	0	0	0
Annual fuel costs (Entire state)	1.72287e+08	1.72287e+08	1.72287e+08	1.72287e+08
Annual drivers costs (Entire state)	2.25345e+08	2.25345e+08	2.25345e+08	2.25345e+08
Annual costs of dog catchers (Entire state)	5.54348e+08	5.54348e+08	5.54348e+08	5.54348e+08
Annual fees for vets (Entire state)	2.46768e+08	2.46768e+08	2.46768e+08	2.46768e+08
Annual fees for paravets (Entire state)	1.83253e+08	1.83253e+08	1.83253e+08	1.83253e+08
Annual medicines costs (Entire state)	4.22118e+08	4.22118e+08	4.22118e+08	4.22118e+08
Annual ARV costs (Entire state)	6.06616e+07	6.06616e+07	6.06616e+07	6.06616e+07
Annual costs for food for dogs (Entire state)	1.6771e+08	1.6771e+08	1.6771e+08	1.6771e+08
Miscellaneous expenses (Entire state)	6.94635e+07	6.94635e+07	6.94635e+07	6.94635e+07
Electricity/water supply (Entire state)	1.48691e+07	1.48691e+07	1.48691e+07	1.48691e+07
Dog catching training (pooled for 4-5 teams) (Entire state)	1.44278e+07	1.44278e+07	1.44278e+07	1.44278e+07
IEC (Entire state)	6.19546e+07	6.19546e+07	6.19546e+07	6.19546e+07
Dog enumeration/survey costs (Entire state)	36069479	36069479	36069479	36069479
Recurrent total for ABC/AR (Entire state)	2.22927e+09	2.22927e+09	2.22927e+09	2.22927e+09
Recurrent total for Injectible ARV (Entire state)	1.13996e+09	1.13996e+09	1.13996e+09	1.13996e+09
Recurrent total for Oral ARV (Entire state)	5.85614e+08	5.85614e+08	5.85614e+08	5.85614e+08
Annualized costs for ABC/AR in all TN	2.35466e+09	2.35466e+09	2.35466e+09	2.35466e+09
Annualized costs for injectible AR in all TN	1.22818e+09	1.22818e+09	1.22818e+09	1.22818e+09
Annualized costs for oral AR in all TN	5.85614e+08	5.85614e+08	5.85614e+08	5.85614e+08
cost per person for ABC/AR	32.6406	32.6406	32.6406	32.6406
cost per person for injectible AR	17.0251	17.0251	17.0251	17.0251
cost per person for oral AR	8.11786	8.11786	8.11786	8.11786
cost per dog for ABC/AR	1164.49	1164.49	1164.49	1164.49
cost per dog for injectible AR	607.39	607.39	607.39	607.39
cost per dog for oral AR	289.613	289.613	289.613	289.613
Annualized costs for ABC/AR in all TN (US$)	4.39852e+07	4.39852e+07	4.39852e+07	4.39852e+07
Annualized costs for injectible AR in all TN (US$)	2.29424e+07	2.29424e+07	2.29424e+07	2.29424e+07
Annualized costs for oral AR in all TN (US$)	1.09393e+07	1.09393e+07	1.09393e+07	1.09393e+07
cost per person for ABC/AR (US$)	0.609729	0.609729	0.609729	0.609729
cost per person for injectible AR (US$)	0.31803	0.31803	0.31803	0.31803
cost per person for oral AR (US$)	0.151642	0.151642	0.151642	0.151642
cost per dog for ABC/AR (USD)	21.7527	21.7527	21.7527	21.7527
cost per dog for injectible AR (USD)	11.3461	11.3461	11.3461	11.3461
cost per dog for oral AR (USD)	5.40999	5.40999	5.40999	5.40999

## Sheet: Currency rates
Currency converter
2012 INR to 2012 USD
0.0186801
http://www.oanda.com/currency/converter/
Inflation
2006 to 2012
1.71765
2009 to 2012
1.34405
2010 to 2012
1.20016
